# Supplementary material for: Are depression, anxiety and poor mental health risk factors for knee pain? A systematic review
Source: BMC Musculoskelet Disord. 2014 Jan 9;15:10. doi: 10.1186/1471-2474-15-10 (PMC3907141; doi:10.1186/1471-2474-15-10)
Supplement: Additional file 1 — Methodological Quality Assessment. [file 1471-2474-15-10-S1.xls]

## Sheet: Sheet1
Cross-sectional Studies (Lievense Criteria)
	1	2	3	4	5	6	7	8	9	10	11	12	13	14	15	16	Total Score	Obtainable score	%
O'Reilly 1998	0	N/A	1	N/A	0	0	N/A	0	1	0	1	0	N/A	N/A	1	1	5	11	45.4545
Creamer 1999	1	N/A	0	N/A	1	0	N/A	0	1	0	1	0	N/A	N/A	1	1	6	11	54.5455
Harcombe 2010	1	N/A	0	N/A	1	1	N/A	0	1	1	1	0	N/A	N/A	1	1	8	11	72.7273
Matsudaira 2010	1	N/A	1	N/A	1	1	N/A	0	1	1	1	0	N/A	N/A	1	1	9	11	81.8182
Creamer 2000	1	N/A	0	N/A	1	0	N/A	0	1	0	1	0	N/A	N/A	1	1	6	11	54.5455
Davis 1992	1	N/A	0	N/A	0	0	N/A	0	1	0	1	0	N/A	N/A	1	1	5	11	45.4545
Salaffi 1991	0	N/A	1	N/A	1	1	N/A	0	1	0	0	0	N/A	N/A	1	0	5	11	45.4545
VanBaar 1998	1	N/A	1	N/A	1	0	N/A	0	1	0	1	0	N/A	N/A	1	1	7	11	63.6364
Pells 2007	1	N/A	0	N/A	1	0	N/A	0	1	1	1	0	N/A	N/A	1	1	7	11	63.6364
Wright 2008	1	N/A	0	N/A	0	1	N/A	1	1	1	1	1	N/A	N/A	1	1	9	11	81.8182
Nested case control studies (Lievense Criteria)
Peat 2009	1	1	1	1	0	1	1	0	1	0	1	1	N/A	N/A	1	1	11	14	78.5714
Longitudinal studies (Lievense Criteria)
Piva 2009	1	N/A	1	N/A	1	1	N/A	1	1	1	0	1	0	1	1	1	11	13	84.6154
Riddle 2011	1	N/A	1	N/A	1	0	1	0	1	1	1	1	1	1	1	1	12	13	92.3077
Randomised control trials (PEDro scale)
	1	2	3	4	5	6	7	8	9	10	11	Score	%
Chappell 2009	1	1	1	1	1	1	1	0	1	1	1	9	90
Chappell 2011	1	1	1	1	1	1	0	0	1	1	1	8	80
Abou-raya 2012	1	1	1	1	1	1	1	1	1	1	1	10	100

## Sheet: Sheet2
Papers	Quality score	Low/high
O'Relliey	44	L				Column1	Hip Pain	Knee Pain
Warming	50	L				Coping
Creamer 99	54	L				Self-efficacy
Choobineh	60	L				Distress and Helplessness
Janwantakamul	60	L				Kinesiophobia, Fear Aviodance Belief
Mehrdad	60	L				Pain Catastropising
pells	65	H				Social functioning and Social support
Piva	65	H				Work functioning and Work support
Tsigonia	65	H
Van baar	65	H
Warnakularsuriya	65	H
Wu	65	H
Nahit	67	H
Hurley	68	H
Somers	69	H
Steultjens	69	H
Alexo	72	H
Harcombe	72	H
Peat	78	H
Matsu	82	H
	1295
Quality score	0.647

## Sheet: Sheet3
31.5508	0.287796
		172.04			374
					118
					31.5508
	3322.68
		12.1834
	0.521943				0.81746
	2117
	1939			82.7586
	0.521943
